# Supplementary material for: Degeneracy in the neurological model of auditory speech repetition
Source: Commun Biol. 2023 Nov 13;6:1161. doi: 10.1038/s42003-023-05515-5 (PMC10643365; doi:10.1038/s42003-023-05515-5)
Supplement: Supplementary file 4 — Supplementary Data 1 [file 42003_2023_5515_MOESM4_ESM.xlsx]

## Sheet: Notes
Supplementary Table 1. Group membership across the 59 subjects for each M1 (M1-f or M1-tl) and pOp (dpOp or vpOp) region during word and pseudoword repetition. Here, A had positive connections from pOp to M1 and pSTS to M1; B had positive connections from pSTS to M1 but not from pOp to M1; C had positive connections from pOp to M1 but not from pSTS to M1, and D denotes the posterior probability o…

## Sheet: Data
	Word				Pseudowords
ID	1	2	3	4	1	2	3	4
C010	A	A	A	A	A	A	A	A
C012	A	A	A	A	A	B	D	B
C029	A	A	A	A	A	B	A	A
C048	B	B	B	B	D	B	B	B
C050	B	A	A	A	A	A	A	A
C052	A	A	D	A	A	A	A	B
C065	A	A	A	D	B	B	B	B
C067	A	D	D	D	A	A	C	D
C068	A	A	A	A	A	A	A	A
C069	B	B	A	A	B	B	D	D
C071	D	A	C	A	A	A	A	A
C077	A	D	A	A	A	A	A	A
C078	A	B	A	A	A	A	A	A
C110	A	A	A	A	A	A	A	A
C001	D	B	D	D	D	A	D	D
C006	B	A	B	A	A	A	A	A
C008	D	A	B	A	A	D	A	A
C042	A	A	A	A	A	A	A	A
C043	A	A	A	A	A	A	A	A
C049	A	A	A	D	B	B	A	A
C055	A	D	B	D	B	B	B	B
C063	A	A	B	D	A	A	A	A
C064	B	B	A	A	B	B	D	A
C066	B	B	D	C*	A	D	A	A
C079	A	A	D	B	D	D	D	C
C081	A	A	A	A	D	D	D	D
C087	D	A	B	A	A	D	A	A
C160	C*	A	A	A	D	D	D	D
C161	B	B	D	D	A	A	A	D
C059	D	A	D	A	A	B	A	A
C070	D	A	A	A	A	A	A	A
C073	B	C	B	B	D	A	C*	C
C074	B	B	D	D	A	D	A	A
C075	A	B	A	A	D	B	A	A
C080	A	A	A	A	A	A	D	A
C083	B	B	A	B	B	B	B	B
C111	A	D	A	A	A	D	A	A
C112	B	B	D	D	A	A	D	D
C167	A	A	B	D	B	C	D	A
C168	A	A	A	A	C*	A	B	A
C169	D	C*	A	D	B	D	A	A
C170	B	B	A	A	A	A	B	A
C041	A	A	A	A	A	A	A	A
C044	B	B	A	A	B	B	A	D
C045	C*	B	A	D	A	A	A	A
C046	A	D	A	A	A	A	D	A
C047	A	A	A	D	A	A	D	D
C053	A	B	A	A	C*	A	A	B
C056	A	A	A	A	C*	D	D	D
C057	B	D	A	A	D	B	A	A
C058	A	A	A	A	A	A	A	A
C060	A	A	C	A	B	B	B	A
C061	A	D	C*	D	A	A	A	A
C062	A	B	A	D	A	B	D	B
C108	A	A	A	A	A	A	C*	C
C104	A	A	A	A	A	B	A	D
C040	A	A	A	D	D	D	D	A
C051	B	B	B	D	A	A	D	D
C054	A	B	A	D	D	A	B	D
