# Supplementary material for: Degeneracy in the neurological model of auditory speech repetition
Source: Commun Biol. 2023 Nov 13;6:1161. doi: 10.1038/s42003-023-05515-5 (PMC10643365; doi:10.1038/s42003-023-05515-5)
Supplement: Supplementary file 5 — Supplementary Data 2 [file 42003_2023_5515_MOESM5_ESM.xlsx]

## Sheet: data
Task	A	B	C	D	ID
Word	4	0	0	0	C010
Word	4	0	0	0	C012
Word	4	0	0	0	C029
Word	0	4	0	0	C048
Word	3	1	0	0	C050
Word	3	0	0	1	C052
Word	3	0	0	1	C065
Word	1	0	0	3	C067
Word	4	0	0	0	C068
Word	2	2	0	0	C069
Word	2	0	1	1	C071
Word	3	0	0	1	C077
Word	3	1	0	0	C078
Word	4	0	0	0	C110
Word	0	1	0	3	C001
Word	2	2	0	0	C006
Word	2	1	0	1	C008
Word	4	0	0	0	C042
Word	4	0	0	0	C043
Word	3	0	0	1	C049
Word	1	1	0	2	C055
Word	2	1	0	1	C063
Word	2	2	0	0	C064
Word	0	2	1	1	C066
Word	2	1	0	1	C079
Word	4	0	0	0	C081
Word	2	1	0	1	C087
Word	3	0	1	0	C160
Word	0	2	0	2	C161
Word	2	0	0	2	C059
Word	3	0	0	1	C070
Word	0	3	1	0	C073
Word	0	2	0	2	C074
Word	3	1	0	0	C075
Word	4	0	0	0	C080
Word	1	3	0	0	C083
Word	3	0	0	1	C111
Word	0	2	0	2	C112
Word	2	1	0	1	C167
Word	4	0	0	0	C168
Word	1	0	1	2	C169
Word	2	2	0	0	C170
Word	4	0	0	0	C041
Word	2	2	0	0	C044
Word	1	1	1	1	C045
Word	3	0	0	1	C046
Word	3	0	0	1	C047
Word	3	1	0	0	C053
Word	4	0	0	0	C056
Word	2	1	0	1	C057
Word	4	0	0	0	C058
Word	3	0	1	0	C060
Word	1	0	1	2	C061
Word	2	1	0	1	C062
Word	4	0	0	0	C108
Word	4	0	0	0	C104
Word	3	0	0	1	C040
Word	0	3	0	1	C051
Word	2	1	0	1	C054
Pseudoword	4	0	0	0	C010
Pseudoword	1	2	0	1	C012
Pseudoword	3	1	0	0	C029
Pseudoword	0	3	0	1	C048
Pseudoword	4	0	0	0	C050
Pseudoword	3	1	0	0	C052
Pseudoword	0	4	0	0	C065
Pseudoword	2	0	1	1	C067
Pseudoword	4	0	0	0	C068
Pseudoword	0	2	0	2	C069
Pseudoword	4	0	0	0	C071
Pseudoword	4	0	0	0	C077
Pseudoword	4	0	0	0	C078
Pseudoword	4	0	0	0	C110
Pseudoword	1	0	0	3	C001
Pseudoword	4	0	0	0	C006
Pseudoword	3	0	0	1	C008
Pseudoword	4	0	0	0	C042
Pseudoword	4	0	0	0	C043
Pseudoword	2	2	0	0	C049
Pseudoword	0	4	0	0	C055
Pseudoword	4	0	0	0	C063
Pseudoword	1	2	0	1	C064
Pseudoword	3	0	0	1	C066
Pseudoword	0	0	1	3	C079
Pseudoword	0	0	0	4	C081
Pseudoword	3	0	0	1	C087
Pseudoword	0	0	0	4	C160
Pseudoword	3	0	0	1	C161
Pseudoword	3	1	0	0	C059
Pseudoword	4	0	0	0	C070
Pseudoword	1	0	2	1	C073
Pseudoword	3	0	0	1	C074
Pseudoword	2	1	0	1	C075
Pseudoword	3	0	0	1	C080
Pseudoword	0	4	0	0	C083
Pseudoword	3	0	0	1	C111
Pseudoword	2	0	0	2	C112
Pseudoword	1	1	1	1	C167
Pseudoword	2	1	1	0	C168
Pseudoword	2	1	0	1	C169
Pseudoword	3	1	0	0	C170
Pseudoword	4	0	0	0	C041
Pseudoword	1	2	0	1	C044
Pseudoword	4	0	0	0	C045
Pseudoword	3	0	0	1	C046
Pseudoword	2	0	0	2	C047
Pseudoword	2	1	1	0	C053
Pseudoword	0	0	1	3	C056
Pseudoword	2	1	0	1	C057
Pseudoword	4	0	0	0	C058
Pseudoword	1	3	0	0	C060
Pseudoword	4	0	0	0	C061
Pseudoword	1	2	0	1	C062
Pseudoword	2	0	2	0	C108
Pseudoword	2	1	0	1	C104
Pseudoword	1	0	0	3	C040
Pseudoword	2	0	0	2	C051
Pseudoword	1	1	0	2	C054

## Sheet: notes
Code for creating figure 3a
data = pd.read_csv('supplementary data 2.csv').iloc[:-1,:]
# COnnection type x2
# Task x2
data_re = pd.melt(data,['Task', 'ID'])
data_re.columns = ['Task', 'ID', 'Group', 'Count']
fig= plt.figure(figsize=(8,5), dpi=1000)
ax= sb.boxplot(data=data_re, y='Count', x='Group', hue='Task')
sb.despine(offset=10, trim=True)
plt.legend(loc='upper right' )
add_stat_annotation(ax, data=data_re,y='Count', x='Group', hue='Task',
box_pairs=[
(("D", "Word"), ("D", "Pseudoword")),
(("A", "Word"), ("A", "Pseudoword")),
(("B", "Word"), ("B", "Pseudoword")),
(("C ", "Word"), ("C ", "Pseudoword")),
],
test='Mann-Whitney', text_format='star', loc='outside', verbose=2)
Code for creating figure 4
from scipy.stats import entropy
data = pd.read_csv('supplementary data 2.csv').iloc[:-1,:]
data.iloc[:,1:-1] = data.iloc[:,1:-1]/4
data['entropy'] = 1000
data_values = data.iloc[:,1:-2].to_numpy()
for i in range(len(data)):
data.iloc[i,6] = entropy(data_values[i:i+1,:].T)
data_ent = pd.melt(data[['Task','ID','entropy']], ['Task','ID'])
data_ent.columns = ['Task', 'ID', 'Group', 'Entropy']
fig= plt.figure(figsize=(8,5), dpi=1000)
ax = sb.histplot(data_ent,x='Entropy',hue='Task', element='step',
stat='density', kde=True, fill=False,linewidth=0, legend=True)
sb.despine(offset=10, trim=True)
