# Supplementary material for: Degeneracy in the neurological model of auditory speech repetition
Source: Commun Biol. 2023 Nov 13;6:1161. doi: 10.1038/s42003-023-05515-5 (PMC10643365; doi:10.1038/s42003-023-05515-5)
Supplement: Supplementary file 6 — Supplementary Data 3 [file 42003_2023_5515_MOESM6_ESM.xlsx]

## Sheet: data
Task	A	B	C	D	ID	M1-f with dpOp	M1-f with vpOp	M1-tl with dpOp	M1-tl with vpOp
Word	4	0	0	0	C010	A	A	A	A
Word	4	0	0	0	C012	A	A	A	A
Word	4	0	0	0	C029	A	A	A	A
Word	0	4	0	0	C048	B	B	B	B
Word	3	1	0	0	C050	B	A	A	A
Word	3	0	0	1	C052	A	A	D	A
Word	3	0	0	1	C065	A	A	A	D
Word	1	0	0	3	C067	A	D	D	D
Word	4	0	0	0	C068	A	A	A	A
Word	2	2	0	0	C069	B	B	A	A
Word	2	0	1	1	C071	D	A	C	A
Word	3	0	0	1	C077	A	D	A	A
Word	3	1	0	0	C078	A	B	A	A
Word	4	0	0	0	C110	A	A	A	A
Word	0	1	0	3	C001	D	B	D	D
Word	2	2	0	0	C006	B	A	B	A
Word	2	1	0	1	C008	D	A	B	A
Word	4	0	0	0	C042	A	A	A	A
Word	4	0	0	0	C043	A	A	A	A
Word	3	0	0	1	C049	A	A	A	D
Word	1	1	0	2	C055	A	D	B	D
Word	2	1	0	1	C063	A	A	B	D
Word	2	2	0	0	C064	B	B	A	A
Word	0	2	1	1	C066	B	B	D	C
Word	2	1	0	1	C079	A	A	D	B
Word	4	0	0	0	C081	A	A	A	A
Word	2	1	0	1	C087	D	A	B	A
Word	3	0	1	0	C160	C	A	A	A
Word	0	2	0	2	C161	B	B	D	D
Word	2	0	0	2	C059	D	A	D	A
Word	3	0	0	1	C070	D	A	A	A
Word	0	3	1	0	C073	B	C	B	B
Word	0	2	0	2	C074	B	B	D	D
Word	3	1	0	0	C075	A	B	A	A
Word	4	0	0	0	C080	A	A	A	A
Word	1	3	0	0	C083	B	B	A	B
Word	3	0	0	1	C111	A	D	A	A
Word	0	2	0	2	C112	B	B	D	D
Word	2	1	0	1	C167	A	A	B	D
Word	4	0	0	0	C168	A	A	A	A
Word	1	0	1	2	C169	D	C	A	D
Word	2	2	0	0	C170	B	B	A	A
Word	4	0	0	0	C041	A	A	A	A
Word	2	2	0	0	C044	B	B	A	A
Word	1	1	1	1	C045	C	B	A	D
Word	3	0	0	1	C046	A	D	A	A
Word	3	0	0	1	C047	A	A	A	D
Word	3	1	0	0	C053	A	B	A	A
Word	4	0	0	0	C056	A	A	A	A
Word	2	1	0	1	C057	B	D	A	A
Word	4	0	0	0	C058	A	A	A	A
Word	3	0	1	0	C060	A	A	C	A
Word	1	0	1	2	C061	A	D	C	D
Word	2	1	0	1	C062	A	B	A	D
Word	4	0	0	0	C108	A	A	A	A
Word	4	0	0	0	C104	A	A	A	A
Word	3	0	0	1	C040	A	A	A	D
Word	0	3	0	1	C051	B	B	B	D
Word	2	1	0	1	C054	A	B	A	D
Pseudoword	4	0	0	0	C010	A	A	A	A
Pseudoword	1	2	0	1	C012	A	B	D	B
Pseudoword	3	1	0	0	C029	A	B	A	A
Pseudoword	0	3	0	1	C048	D	B	B	B
Pseudoword	4	0	0	0	C050	A	A	A	A
Pseudoword	3	1	0	0	C052	A	A	A	B
Pseudoword	0	4	0	0	C065	B	B	B	B
Pseudoword	2	0	1	1	C067	A	A	C	D
Pseudoword	4	0	0	0	C068	A	A	A	A
Pseudoword	0	2	0	2	C069	B	B	D	D
Pseudoword	4	0	0	0	C071	A	A	A	A
Pseudoword	4	0	0	0	C077	A	A	A	A
Pseudoword	4	0	0	0	C078	A	A	A	A
Pseudoword	4	0	0	0	C110	A	A	A	A
Pseudoword	1	0	0	3	C001	D	A	D	D
Pseudoword	4	0	0	0	C006	A	A	A	A
Pseudoword	3	0	0	1	C008	A	D	A	A
Pseudoword	4	0	0	0	C042	A	A	A	A
Pseudoword	4	0	0	0	C043	A	A	A	A
Pseudoword	2	2	0	0	C049	B	B	A	A
Pseudoword	0	4	0	0	C055	B	B	B	B
Pseudoword	4	0	0	0	C063	A	A	A	A
Pseudoword	1	2	0	1	C064	B	B	D	A
Pseudoword	3	0	0	1	C066	A	D	A	A
Pseudoword	0	0	1	3	C079	D	D	D	C
Pseudoword	0	0	0	4	C081	D	D	D	D
Pseudoword	3	0	0	1	C087	A	D	A	A
Pseudoword	0	0	0	4	C160	D	D	D	D
Pseudoword	3	0	0	1	C161	A	A	A	D
Pseudoword	3	1	0	0	C059	A	B	A	A
Pseudoword	4	0	0	0	C070	A	A	A	A
Pseudoword	1	0	2	1	C073	D	A	C	C
Pseudoword	3	0	0	1	C074	A	D	A	A
Pseudoword	2	1	0	1	C075	D	B	A	A
Pseudoword	3	0	0	1	C080	A	A	D	A
Pseudoword	0	4	0	0	C083	B	B	B	B
Pseudoword	3	0	0	1	C111	A	D	A	A
Pseudoword	2	0	0	2	C112	A	A	D	D
Pseudoword	1	1	1	1	C167	B	C	D	A
Pseudoword	2	1	1	0	C168	C	A	B	A
Pseudoword	2	1	0	1	C169	B	D	A	A
Pseudoword	3	1	0	0	C170	A	A	B	A
Pseudoword	4	0	0	0	C041	A	A	A	A
Pseudoword	1	2	0	1	C044	B	B	A	D
Pseudoword	4	0	0	0	C045	A	A	A	A
Pseudoword	3	0	0	1	C046	A	A	D	A
Pseudoword	2	0	0	2	C047	A	A	D	D
Pseudoword	2	1	1	0	C053	C	A	A	B
Pseudoword	0	0	1	3	C056	C	D	D	D
Pseudoword	2	1	0	1	C057	D	B	A	A
Pseudoword	4	0	0	0	C058	A	A	A	A
Pseudoword	1	3	0	0	C060	B	B	B	A
Pseudoword	4	0	0	0	C061	A	A	A	A
Pseudoword	1	2	0	1	C062	A	B	D	B
Pseudoword	2	0	2	0	C108	A	A	C	C
Pseudoword	2	1	0	1	C104	A	B	A	D
Pseudoword	1	0	0	3	C040	D	D	D	A
Pseudoword	2	0	0	2	C051	A	A	D	D
Pseudoword	1	1	0	2	C054	D	A	B	D

## Sheet: notes
Code for Figure 3b-d
data = pd.read_csv('data_variability_2.csv').iloc[:-1,:]
ch = data.groupby(['Task', 'ID', 'A', 'B', 'C ', 'D']).count()
# COnnection type x2
# Task x2
data_re = pd.melt(data,['Task', 'ID'])
#data_re.columns = ['Task', 'ID', 'Group', 'Count']
groups = ['A', 'B', 'C', 'D']
values1 = data_re[data_re['variable'] == 'M1-f with dpOp'].groupby(['Task','value']).count().reset_index()
values2 = data_re[data_re['variable'] == 'M1-f with vpOp'].groupby(['Task','value']).count().reset_index()
values3 = data_re[data_re['variable'] == 'M1-tl with dpOp'].groupby(['Task','value']).count().reset_index()
values4 = data_re[data_re['variable'] == 'M1-tl with vpOp'].groupby(['Task','value']).count().reset_index()
fig, ax = plt.subplots(figsize=(8,5), dpi=1000)
ax.bar(groups, values1[values1['Task']=='Word']['variable'])
ax.bar(groups, values2[values2['Task']=='Word']['variable'], bottom = values1[values1['Task']=='Word']['variable'])
ax.bar(groups, values3[values3['Task']=='Word']['variable'], bottom = values2[values2['Task']=='Word']['variable']+values1[values1['Task']=='Word']['variable'])
ax.bar(groups, values4[values4['Task']=='Word']['variable'], bottom = values3[values3['Task']=='Word']['variable']+values2[values2['Task']=='Word']['variable']+values1[values1['Task']=='Word']['variable'])
fig, ax = plt.subplots(figsize=(8,5), dpi=1000)
ax.bar(groups, values1[values1['Task']=='Pseudoword']['variable'])
ax.bar(groups, values2[values2['Task']=='Pseudoword']['variable'], bottom = values1[values1['Task']=='Pseudoword']['variable'])
ax.bar(groups, values3[values3['Task']=='Pseudoword']['variable'], bottom = values2[values2['Task']=='Pseudoword']['variable']+values1[values1['Task']=='Pseudoword']['variable'])
ax.bar(groups, values4[values4['Task']=='Pseudoword']['variable'], bottom = values3[values3['Task']=='Pseudoword']['variable']+values2[values2['Task']=='Pseudoword']['variable']+values1[values1['Task']=='Pseudoword']['variable'])
